# Supplementary material for: Calibrating facial morphs for use as stimuli in biological studies of social perception
Source: Sci Rep. 2018 Apr 27;8:6698. doi: 10.1038/s41598-018-24911-0 (PMC5923288; doi:10.1038/s41598-018-24911-0)
Supplement: Supplementary file 2 — Dataset 1 [file 41598_2018_24911_MOESM2_ESM.xlsx]

## Sheet: Info
	Calibrating facial morphs for use as stimuli in biological studies of social perception
	Authors: Sonja Windhager1,*, Fred L. Bookstein2,3, Hanna Mueller2, Elke Zunner2, Sylvia Kirchengast2, Katrin Schaefer2
	Stimulus material from Fig 1: Target configurations of the 5 shape morphs.

## Sheet: −5 SD
-1.882e-05	0.21469
0.0953048	0.0616793
0.0673525	0.0754435
0.0354137	0.055256
0.0672452	0.0533979
0.0818459	0.0659689
0.0671633	0.0658037
0.0542306	0.0659849
0.0424332	0.0578298
-0.0354233	0.0552498
-0.0673658	0.0754317
-0.0953156	0.0616626
-0.0672545	0.0533862
-0.0542422	0.0659754
-0.0671749	0.0657919
-0.0818574	0.0659546
-0.0424433	0.0578224
0.0298346	-0.0150475
0.0344591	-0.0309168
0.0221182	-0.0335283
3.93e-06	-0.0448575
-0.0221123	-0.0335322
-0.0344536	-0.0309228
-0.029832	-0.0150528
0.0578027	-0.0790403
0.0365548	-0.0790464
0.0145712	-0.0756927
7.05e-06	-0.0804465
-0.0145579	-0.0756952
-0.036541	-0.0790528
-0.0577889	-0.0790505
-0.0320314	-0.0971451
9.36e-06	-0.106695
0.0320485	-0.0971395
0.0274419	-0.0842333
7.81e-06	-0.0890724
-0.0274271	-0.0842382
0.143036	0.0253282
0.135824	-0.0049705
0.129431	-0.0326602
0.123768	-0.0586863
0.11449	-0.0830832
0.0982787	-0.10564
0.0773388	-0.127498
0.0533481	-0.148158
0.0280708	-0.165797
1.511e-05	-0.172419
-0.0280417	-0.165802
-0.0533221	-0.148167
-0.0773165	-0.127512
-0.0982602	-0.105657
-0.114476	-0.0831033
-0.123758	-0.058708
-0.129425	-0.0326829
-0.135823	-0.00499431
-0.143041	0.0253031
0.128529	0.0955034
0.109947	0.113109
0.0763804	0.116242
0.0445194	0.108717
0.0265674	0.0925086
0.0478855	0.0979813
0.0773764	0.105991
0.108328	0.103995
-0.0265836	0.092504
-0.0445385	0.108709
-0.0764008	0.116229
-0.109966	0.113089
-0.128546	0.0954809
-0.108346	0.103976
-0.077395	0.105977
-0.0479027	0.0979729

## Sheet: −2 SD
0	0.216329
0.0940922	0.0627289
0.0671732	0.0746269
0.0351648	0.0559998
0.0672271	0.0540821
0.0810092	0.0664147
0.0671235	0.0664595
0.0543011	0.0663978
0.0416798	0.0584992
-0.0351648	0.0559998
-0.0671732	0.0746269
-0.0940922	0.0627289
-0.0672271	0.0540821
-0.0543011	0.0663978
-0.0671235	0.0664595
-0.0810092	0.0664147
-0.0416798	0.0584992
0.0321328	-0.00932825
0.0365609	-0.024632
0.0210492	-0.0281916
0	-0.0397289
-0.0210492	-0.0281916
-0.0365609	-0.024632
-0.0321328	-0.00932825
0.0555175	-0.078201
0.0356622	-0.074317
0.0146459	-0.0689949
0	-0.0730623
-0.0146459	-0.0689949
-0.0356622	-0.074317
-0.0555175	-0.078201
-0.0309698	-0.0942693
0	-0.101862
0.0309698	-0.0942693
0.0269744	-0.0797804
0	-0.0829232
-0.0269744	-0.0797804
0.145897	0.0287061
0.140565	-0.0019131
0.134697	-0.0314536
0.128118	-0.0601283
0.11789	-0.0873512
0.101441	-0.111907
0.0804192	-0.133836
0.0560017	-0.152695
0.029399	-0.16728
0	-0.172594
-0.029399	-0.16728
-0.0560017	-0.152695
-0.0804192	-0.133836
-0.101441	-0.111907
-0.11789	-0.0873512
-0.128118	-0.0601283
-0.134697	-0.0314536
-0.140565	-0.0019131
-0.145897	0.0287061
0.125521	0.0923825
0.107946	0.107734
0.0762402	0.111636
0.0461355	0.104748
0.0288738	0.0897709
0.0494259	0.0934111
0.0769071	0.0994736
0.105734	0.0981274
-0.0288738	0.0897709
-0.0461355	0.104748
-0.0762402	0.111636
-0.107946	0.107734
-0.125521	0.0923825
-0.105734	0.0981274
-0.0769071	0.0994736
-0.0494259	0.0934111

## Sheet: 0
-1.916e-05	0.217421
0.0932747	0.0634424
0.0670426	0.0740924
0.0349907	0.0565009
0.0672071	0.0545481
0.0804417	0.0667237
0.0670872	0.0669065
0.0543383	0.066681
0.041169	0.0589515
-0.0350007	0.0564947
-0.0670557	0.0740806
-0.0932859	0.063426
-0.0672167	0.0545362
-0.0543501	0.0666714
-0.067099	0.0668947
-0.0804535	0.0667096
-0.0411794	0.0589443
0.0336662	-0.00551067
0.0379657	-0.0204368
0.0203407	-0.0246307
3.2e-06	-0.0363098
-0.0203363	-0.0246343
-0.0379621	-0.0204435
-0.0336653	-0.0055166
0.0540055	-0.0776333
0.035078	-0.0711588
0.0147059	-0.0645275
6e-06	-0.0681395
-0.0146945	-0.0645301
-0.0350655	-0.071165
-0.0539918	-0.0776428
-0.0302482	-0.0923567
8.69e-06	-0.0986393
0.0302645	-0.0923513
0.0266744	-0.0768078
6.95e-06	-0.0788237
-0.0266609	-0.0768125
0.147799	0.0309793
0.143726	0.00014578
0.138213	-0.0306294
0.131027	-0.0610708
0.120169	-0.0901792
0.103565	-0.11607
0.0824924	-0.138049
0.0577932	-0.155711
0.0303091	-0.168264
1.522e-05	-0.172711
-0.0302794	-0.16827
-0.0577657	-0.155721
-0.0824681	-0.138064
-0.103544	-0.116088
-0.120153	-0.0902004
-0.131016	-0.0610939
-0.138207	-0.0306538
-0.143726	0.00012044
-0.147805	0.0309533
0.123502	0.0903203
0.106597	0.104167
0.0761304	0.108577
0.0471975	0.102108
0.0303982	0.08795
0.050439	0.0903716
0.0765796	0.0951401
0.10399	0.0942315
-0.0304137	0.0879447
-0.0472155	0.1021
-0.0761495	0.108563
-0.106615	0.104148
-0.123517	0.0902986
-0.104006	0.0942132
-0.0765963	0.0951266
-0.050455	0.0903627

## Sheet: +2 SD
0	0.218513
0.0924683	0.0641396
0.0669252	0.073546
0.0348265	0.0569957
0.0671967	0.0550022
0.079886	0.0670186
0.0670626	0.0673418
0.0543873	0.0669546
0.0406685	0.0593966
-0.0348265	0.0569957
-0.0669252	0.073546
-0.0924683	0.0641396
-0.0671967	0.0550022
-0.0543873	0.0669546
-0.0670626	0.0673418
-0.079886	0.0670186
-0.0406685	0.0593966
0.0351987	-0.00169903
0.0393669	-0.0162483
0.0196278	-0.0210734
0	-0.0328907
-0.0196278	-0.0210734
-0.0393669	-0.0162483
-0.0351987	-0.00169903
0.0524798	-0.0770752
0.0344813	-0.0680068
0.0147545	-0.0600627
0	-0.0632167
-0.0147545	-0.0600627
-0.0344813	-0.0680068
-0.0524798	-0.0770752
-0.0295429	-0.0904387
0	-0.095417
0.0295429	-0.0904387
0.026361	-0.07384
0	-0.0747243
-0.026361	-0.07384
0.149708	0.0332266
0.146887	0.00217931
0.141723	-0.0298296
0.133924	-0.0620365
0.122432	-0.0930284
0.105669	-0.120251
0.0845413	-0.142277
0.0595572	-0.158737
0.0311894	-0.169254
0	-0.172828
-0.0311894	-0.169254
-0.0595572	-0.158737
-0.0845413	-0.142277
-0.105669	-0.120251
-0.122432	-0.0930284
-0.133924	-0.0620365
-0.141723	-0.0298296
-0.146887	0.00217931
-0.149708	0.0332266
0.121498	0.0882364
0.105266	0.100581
0.0760397	0.105504
0.0482776	0.0994601
0.0319381	0.0861238
0.0514681	0.0873232
0.0762689	0.0907931
0.102262	0.0903173
-0.0319381	0.0861238
-0.0482776	0.0994601
-0.0760397	0.105504
-0.105266	0.100581
-0.121498	0.0882364
-0.102262	0.0903173
-0.0762689	0.0907931
-0.0514681	0.0873232

## Sheet: +5 SD
-1.951e-05	0.220152
0.0912446	0.0652056
0.0667327	0.0727412
0.0345677	0.0577457
0.067169	0.0556982
0.0790376	0.0674786
0.067011	0.0680094
0.0544461	0.067377
0.0399047	0.0600733
-0.034578	0.0577396
-0.0667456	0.0727294
-0.0912561	0.0651895
-0.0671789	0.0556863
-0.054458	0.0673673
-0.067023	0.0679975
-0.0790495	0.0674646
-0.0399154	0.0600662
0.0374978	0.00402621
0.0414723	-0.00995687
0.0185632	-0.0157331
2.46e-06	-0.0277621
-0.0185604	-0.0157364
-0.0414705	-0.00996421
-0.0374985	0.00401957
0.0502083	-0.0762263
0.0336012	-0.0632711
0.0148406	-0.0533624
4.95e-06	-0.0558326
-0.0148311	-0.053365
-0.03359	-0.0632771
-0.0501948	-0.0762352
-0.028465	-0.0875682
8.03e-06	-0.0905836
0.0284805	-0.0875632
0.025907	-0.0693823
6.08e-06	-0.0685751
-0.0258947	-0.0693869
0.152563	0.0366305
0.151628	0.00526205
0.146995	-0.0285986
0.138285	-0.0634553
0.125847	-0.0972752
0.108851	-0.126499
0.087646	-0.1486
0.0622382	-0.163264
0.0325474	-0.170732
1.533e-05	-0.173003
-0.0325171	-0.170737
-0.0622093	-0.163275
-0.0876197	-0.148616
-0.108829	-0.126518
-0.12583	-0.0972975
-0.138274	-0.0634798
-0.14699	-0.0286247
-0.151629	0.00523519
-0.152569	0.0366035
0.118474	0.0851372
0.103248	0.0952246
0.0758804	0.100911
0.0498757	0.0954989
0.034229	0.0833914
0.0529925	0.0827619
0.0757828	0.0842894
0.0996514	0.0844685
-0.0342438	0.0833853
-0.0498926	0.0954901
-0.0758983	0.100898
-0.103264	0.0952063
-0.118489	0.0851162
-0.0996664	0.0844508
-0.0757977	0.084276
-0.0530072	0.0827525
