# Supplementary material for: Calibrating facial morphs for use as stimuli in biological studies of social perception
Source: Sci Rep. 2018 Apr 27;8:6698. doi: 10.1038/s41598-018-24911-0 (PMC5923288; doi:10.1038/s41598-018-24911-0)
Supplement: Supplementary file 3 — Dataset 2 [file 41598_2018_24911_MOESM3_ESM.xlsx]

## Sheet: Info
	Calibrating facial morphs for use as stimuli in biological studies of social perception
	Authors: Sonja Windhager1,*, Fred L. Bookstein2,3, Hanna Mueller2, Elke Zunner2, Sylvia Kirchengast2, Katrin Schaefer2
	Thirty tables containing the raw data for the scatterplots of ratings as a function of BFP in Figs 2 and 3.

## Sheet: Male_adolescents_maturity
Rating	z-BFP
0	-5
0	-5
5	-5
6	-5
6	-5
7	-5
7	-5
7	-5
8	-5
10	-5
10	-5
10	-5
10	-5
12	-5
15	-5
16	-5
17	-5
18	-5
18	-5
19	-5
19	-5
19	-5
23	-5
24	-5
30	-5
30	-5
32	-5
32	-5
33	-5
35	-5
38	-5
38	-5
38	-5
39	-5
40	-5
41	-5
46	-5
46	-5
48	-5
49	-5
49	-5
49	-5
50	-5
50	-5
50	-5
52	-5
54	-5
54	-5
55	-5
63	-5
63	-5
65	-5
65	-5
72	-5
74	-5
75	-5
88	-5
NA	-5
0	-2
7	-2
13	-2
14	-2
16	-2
17	-2
17	-2
18	-2
19	-2
22	-2
24	-2
25	-2
25	-2
26	-2
26	-2
26	-2
27	-2
28	-2
30	-2
35	-2
36	-2
36	-2
38	-2
38	-2
41	-2
42	-2
42	-2
45	-2
46	-2
46	-2
47	-2
48	-2
49	-2
49	-2
50	-2
53	-2
54	-2
57	-2
59	-2
61	-2
62	-2
62	-2
64	-2
65	-2
65	-2
65	-2
67	-2
67	-2
71	-2
73	-2
81	-2
82	-2
82	-2
84	-2
85	-2
87	-2
94	-2
NA	-2
0	0
0	0
4	0
13	0
16	0
16	0
16	0
17	0
19	0
22	0
22	0
23	0
24	0
25	0
26	0
29	0
30	0
31	0
31	0
33	0
34	0
35	0
38	0
39	0
39	0
40	0
42	0
44	0
46	0
46	0
49	0
52	0
53	0
54	0
62	0
63	0
63	0
64	0
64	0
64	0
67	0
67	0
69	0
70	0
71	0
71	0
71	0
73	0
73	0
74	0
75	0
75	0
75	0
75	0
85	0
87	0
88	0
89	0
7	2
10	2
11	2
11	2
11	2
12	2
15	2
17	2
23	2
25	2
27	2
28	2
30	2
30	2
30	2
32	2
33	2
36	2
36	2
37	2
37	2
37	2
37	2
39	2
40	2
43	2
45	2
45	2
48	2
48	2
48	2
49	2
49	2
50	2
51	2
52	2
54	2
54	2
56	2
57	2
58	2
58	2
59	2
63	2
64	2
64	2
65	2
66	2
67	2
67	2
70	2
70	2
73	2
74	2
85	2
88	2
91	2
91	2
0	5
0	5
4	5
5	5
8	5
9	5
13	5
16	5
17	5
19	5
19	5
20	5
21	5
23	5
23	5
27	5
27	5
27	5
28	5
32	5
38	5
40	5
40	5
45	5
46	5
46	5
47	5
48	5
48	5
50	5
50	5
50	5
52	5
52	5
53	5
56	5
58	5
61	5
65	5
66	5
67	5
70	5
70	5
72	5
73	5
73	5
74	5
75	5
75	5
79	5
80	5
80	5
83	5
84	5
88	5
92	5
93	5
100	5

## Sheet: Male_younger_adults_maturity
Rating	z-BFP
9	-5
13	-5
19	-5
20	-5
21	-5
21	-5
22	-5
23	-5
25	-5
25	-5
26	-5
28	-5
29	-5
29	-5
29	-5
30	-5
32	-5
34	-5
35	-5
36	-5
36	-5
36	-5
36	-5
37	-5
37	-5
38	-5
38	-5
38	-5
39	-5
40	-5
40	-5
40	-5
41	-5
41	-5
42	-5
42	-5
44	-5
44	-5
45	-5
47	-5
48	-5
50	-5
50	-5
50	-5
50	-5
50	-5
50	-5
54	-5
55	-5
56	-5
56	-5
62	-5
62	-5
80	-5
7	-2
25	-2
26	-2
27	-2
27	-2
27	-2
30	-2
31	-2
32	-2
32	-2
33	-2
33	-2
34	-2
34	-2
35	-2
35	-2
36	-2
40	-2
40	-2
41	-2
41	-2
43	-2
43	-2
45	-2
46	-2
46	-2
46	-2
47	-2
47	-2
50	-2
50	-2
50	-2
50	-2
54	-2
54	-2
56	-2
58	-2
58	-2
59	-2
61	-2
61	-2
62	-2
62	-2
63	-2
65	-2
65	-2
66	-2
67	-2
67	-2
68	-2
69	-2
70	-2
71	-2
76	-2
19	0
21	0
21	0
22	0
24	0
28	0
28	0
29	0
30	0
35	0
36	0
36	0
37	0
38	0
38	0
38	0
39	0
39	0
40	0
40	0
41	0
41	0
42	0
42	0
43	0
43	0
44	0
45	0
45	0
45	0
46	0
46	0
47	0
48	0
50	0
50	0
50	0
50	0
50	0
52	0
53	0
56	0
56	0
57	0
59	0
60	0
62	0
63	0
66	0
66	0
68	0
76	0
79	0
80	0
12	2
14	2
15	2
21	2
23	2
24	2
26	2
26	2
29	2
30	2
31	2
32	2
34	2
34	2
38	2
39	2
40	2
41	2
44	2
44	2
44	2
46	2
48	2
50	2
50	2
50	2
50	2
50	2
50	2
50	2
50	2
54	2
54	2
56	2
58	2
58	2
58	2
58	2
59	2
59	2
60	2
60	2
60	2
60	2
60	2
62	2
63	2
63	2
65	2
70	2
70	2
72	2
74	2
88	2
6	5
18	5
18	5
24	5
24	5
24	5
27	5
28	5
30	5
31	5
36	5
36	5
37	5
38	5
38	5
39	5
39	5
39	5
41	5
42	5
43	5
43	5
47	5
50	5
50	5
50	5
50	5
50	5
50	5
56	5
58	5
59	5
60	5
60	5
62	5
62	5
63	5
64	5
64	5
65	5
66	5
67	5
67	5
68	5
68	5
69	5
73	5
74	5
75	5
75	5
77	5
78	5
83	5
97	5

## Sheet: Male_older_adults_maturity
Rating	z-BFP
14	-5
20	-5
22	-5
22	-5
28	-5
30	-5
31	-5
32	-5
33	-5
34	-5
34	-5
34	-5
36	-5
36	-5
36	-5
38	-5
40	-5
44	-5
44	-5
50	-5
50	-5
50	-5
50	-5
50	-5
65	-5
65	-5
79	-5
22	-2
24	-2
27	-2
31	-2
33	-2
33	-2
35	-2
41	-2
47	-2
50	-2
50	-2
50	-2
50	-2
50	-2
50	-2
50	-2
50	-2
54	-2
56	-2
56	-2
56	-2
58	-2
60	-2
63	-2
66	-2
77	-2
91	-2
31	0
32	0
35	0
41	0
42	0
43	0
44	0
45	0
45	0
46	0
50	0
50	0
50	0
50	0
54	0
58	0
58	0
58	0
59	0
59	0
60	0
62	0
63	0
63	0
70	0
91	0
94	0
11	2
26	2
31	2
36	2
39	2
39	2
39	2
39	2
41	2
41	2
42	2
42	2
43	2
44	2
44	2
50	2
50	2
57	2
60	2
62	2
62	2
63	2
68	2
71	2
72	2
76	2
80	2
2	5
21	5
38	5
38	5
39	5
42	5
42	5
42	5
44	5
50	5
50	5
50	5
50	5
53	5
57	5
58	5
61	5
63	5
63	5
65	5
68	5
72	5
74	5
76	5
76	5
77	5
78	5

## Sheet: Male_adolescents_dominance
Rating	z-BFP
0	-5
0	-5
0	-5
0	-5
0	-5
0	-5
0	-5
0	-5
1	-5
7	-5
7	-5
10	-5
12	-5
16	-5
17	-5
18	-5
20	-5
20	-5
22	-5
23	-5
23	-5
25	-5
25	-5
25	-5
25	-5
26	-5
26	-5
27	-5
27	-5
29	-5
30	-5
30	-5
36	-5
36	-5
37	-5
37	-5
39	-5
40	-5
40	-5
40	-5
40	-5
41	-5
42	-5
42	-5
43	-5
47	-5
52	-5
52	-5
53	-5
57	-5
60	-5
62	-5
69	-5
72	-5
73	-5
76	-5
76	-5
100	-5
0	-2
0	-2
0	-2
2	-2
6	-2
12	-2
13	-2
17	-2
21	-2
21	-2
22	-2
23	-2
25	-2
27	-2
27	-2
27	-2
32	-2
34	-2
34	-2
35	-2
38	-2
41	-2
45	-2
48	-2
48	-2
48	-2
49	-2
49	-2
49	-2
50	-2
51	-2
52	-2
52	-2
52	-2
52	-2
53	-2
53	-2
53	-2
54	-2
54	-2
55	-2
57	-2
61	-2
61	-2
64	-2
66	-2
69	-2
70	-2
70	-2
74	-2
75	-2
78	-2
79	-2
80	-2
83	-2
90	-2
97	-2
NA	-2
0	0
0	0
0	0
4	0
10	0
14	0
18	0
19	0
20	0
24	0
25	0
25	0
26	0
28	0
30	0
31	0
31	0
34	0
34	0
36	0
37	0
38	0
38	0
38	0
41	0
44	0
46	0
47	0
47	0
47	0
48	0
48	0
49	0
50	0
50	0
51	0
52	0
52	0
52	0
52	0
53	0
55	0
55	0
61	0
62	0
63	0
64	0
67	0
69	0
69	0
70	0
73	0
77	0
82	0
87	0
88	0
93	0
99	0
0	2
0	2
2	2
8	2
13	2
14	2
16	2
19	2
22	2
29	2
34	2
36	2
42	2
46	2
47	2
49	2
51	2
56	2
57	2
59	2
59	2
59	2
63	2
64	2
64	2
65	2
67	2
68	2
70	2
71	2
73	2
74	2
76	2
76	2
76	2
77	2
78	2
79	2
80	2
81	2
82	2
83	2
84	2
84	2
85	2
87	2
88	2
89	2
90	2
92	2
93	2
95	2
96	2
98	2
98	2
99	2
100	2
100	2
0	5
2	5
5	5
13	5
17	5
18	5
26	5
29	5
32	5
34	5
39	5
41	5
47	5
47	5
50	5
51	5
53	5
54	5
57	5
57	5
62	5
62	5
62	5
65	5
67	5
75	5
76	5
77	5
77	5
77	5
79	5
82	5
83	5
83	5
84	5
84	5
85	5
86	5
86	5
88	5
89	5
89	5
89	5
90	5
90	5
91	5
92	5
94	5
96	5
97	5
97	5
99	5
99	5
100	5
100	5
100	5
100	5
100	5

## Sheet: Male_younger_adults_dominance
Rating	z-BFP
8	-5
18	-5
18	-5
18	-5
19	-5
19	-5
19	-5
20	-5
21	-5
27	-5
28	-5
29	-5
31	-5
31	-5
31	-5
32	-5
32	-5
34	-5
35	-5
36	-5
37	-5
39	-5
40	-5
40	-5
41	-5
41	-5
43	-5
44	-5
45	-5
45	-5
46	-5
46	-5
46	-5
47	-5
49	-5
49	-5
50	-5
50	-5
50	-5
50	-5
50	-5
50	-5
53	-5
55	-5
56	-5
60	-5
60	-5
61	-5
61	-5
61	-5
64	-5
66	-5
82	-5
92	-5
14	-2
21	-2
21	-2
27	-2
27	-2
28	-2
30	-2
31	-2
32	-2
32	-2
36	-2
36	-2
37	-2
38	-2
39	-2
40	-2
40	-2
41	-2
42	-2
42	-2
44	-2
45	-2
46	-2
48	-2
50	-2
50	-2
50	-2
50	-2
50	-2
50	-2
50	-2
50	-2
50	-2
52	-2
55	-2
56	-2
56	-2
57	-2
57	-2
58	-2
58	-2
59	-2
61	-2
61	-2
62	-2
63	-2
63	-2
64	-2
64	-2
64	-2
65	-2
67	-2
68	-2
68	-2
23	0
23	0
30	0
33	0
33	0
37	0
38	0
39	0
40	0
40	0
41	0
42	0
42	0
42	0
43	0
43	0
44	0
47	0
50	0
50	0
50	0
50	0
50	0
50	0
50	0
50	0
50	0
51	0
53	0
53	0
54	0
54	0
55	0
57	0
57	0
57	0
59	0
61	0
61	0
62	0
63	0
63	0
64	0
64	0
66	0
67	0
69	0
71	0
73	0
74	0
75	0
80	0
82	0
94	0
23	2
25	2
27	2
36	2
38	2
40	2
45	2
45	2
47	2
48	2
50	2
50	2
50	2
50	2
50	2
50	2
50	2
50	2
53	2
54	2
55	2
55	2
56	2
56	2
58	2
58	2
58	2
59	2
59	2
59	2
60	2
60	2
61	2
62	2
62	2
63	2
63	2
64	2
64	2
66	2
67	2
68	2
68	2
69	2
69	2
71	2
73	2
74	2
77	2
79	2
81	2
81	2
82	2
83	2
19	5
28	5
29	5
32	5
34	5
37	5
37	5
46	5
50	5
50	5
50	5
53	5
54	5
55	5
55	5
58	5
58	5
58	5
60	5
60	5
62	5
63	5
63	5
63	5
64	5
64	5
67	5
68	5
68	5
69	5
69	5
70	5
70	5
72	5
72	5
73	5
74	5
76	5
78	5
78	5
79	5
80	5
83	5
83	5
84	5
85	5
85	5
86	5
87	5
88	5
90	5
91	5
92	5
96	5

## Sheet: Male_older_adults_dominance
Rating	z-BFP
22	-5
22	-5
23	-5
24	-5
30	-5
35	-5
39	-5
39	-5
39	-5
41	-5
43	-5
43	-5
44	-5
44	-5
44	-5
47	-5
50	-5
61	-5
62	-5
66	-5
67	-5
71	-5
74	-5
82	-5
83	-5
88	-5
94	-5
24	-2
30	-2
31	-2
35	-2
41	-2
44	-2
45	-2
50	-2
50	-2
50	-2
50	-2
50	-2
50	-2
50	-2
50	-2
54	-2
55	-2
55	-2
55	-2
57	-2
58	-2
58	-2
59	-2
62	-2
65	-2
93	-2
99	-2
10	0
41	0
42	0
45	0
46	0
50	0
50	0
50	0
50	0
50	0
50	0
50	0
53	0
53	0
54	0
56	0
56	0
58	0
60	0
61	0
62	0
66	0
68	0
76	0
76	0
77	0
93	0
34	2
36	2
40	2
40	2
42	2
42	2
46	2
46	2
47	2
50	2
56	2
57	2
61	2
61	2
63	2
63	2
65	2
66	2
66	2
69	2
74	2
74	2
76	2
80	2
80	2
87	2
90	2
36	5
39	5
41	5
45	5
50	5
50	5
57	5
57	5
58	5
58	5
59	5
63	5
63	5
63	5
64	5
68	5
71	5
73	5
77	5
77	5
77	5
80	5
80	5
83	5
95	5
98	5
99	5

## Sheet: Male_adolescents_mascul
Rating	z-BFP
0	-5
0	-5
0	-5
0	-5
0	-5
0	-5
0	-5
0	-5
2	-5
2	-5
3	-5
4	-5
5	-5
5	-5
6	-5
6	-5
6	-5
7	-5
7	-5
9	-5
10	-5
11	-5
12	-5
13	-5
13	-5
13	-5
14	-5
14	-5
14	-5
14	-5
15	-5
15	-5
17	-5
18	-5
18	-5
18	-5
20	-5
21	-5
23	-5
24	-5
24	-5
25	-5
26	-5
26	-5
28	-5
28	-5
31	-5
32	-5
34	-5
35	-5
36	-5
37	-5
40	-5
41	-5
43	-5
48	-5
50	-5
50	-5
0	-2
0	-2
0	-2
0	-2
0	-2
0	-2
0	-2
0	-2
0	-2
0	-2
0	-2
0	-2
1	-2
1	-2
1	-2
4	-2
4	-2
6	-2
9	-2
9	-2
10	-2
10	-2
11	-2
12	-2
12	-2
12	-2
13	-2
13	-2
13	-2
15	-2
15	-2
15	-2
16	-2
18	-2
18	-2
18	-2
20	-2
21	-2
21	-2
22	-2
25	-2
25	-2
28	-2
30	-2
30	-2
33	-2
35	-2
35	-2
36	-2
37	-2
40	-2
40	-2
40	-2
40	-2
47	-2
61	-2
67	-2
68	-2
0	0
0	0
0	0
0	0
0	0
0	0
0	0
1	0
1	0
1	0
2	0
3	0
3	0
5	0
5	0
6	0
6	0
7	0
7	0
8	0
9	0
12	0
12	0
13	0
13	0
14	0
15	0
16	0
16	0
17	0
17	0
20	0
20	0
21	0
22	0
23	0
27	0
28	0
30	0
32	0
34	0
36	0
38	0
39	0
39	0
39	0
41	0
42	0
43	0
51	0
57	0
61	0
64	0
68	0
70	0
73	0
73	0
83	0
0	2
0	2
0	2
2	2
4	2
8	2
9	2
11	2
11	2
13	2
18	2
19	2
19	2
19	2
22	2
22	2
23	2
25	2
25	2
27	2
34	2
35	2
36	2
36	2
38	2
39	2
39	2
40	2
44	2
46	2
47	2
50	2
50	2
51	2
51	2
52	2
55	2
55	2
59	2
60	2
62	2
63	2
65	2
66	2
73	2
73	2
74	2
77	2
78	2
79	2
80	2
84	2
85	2
88	2
90	2
93	2
99	2
100	2
0	5
0	5
0	5
0	5
2	5
21	5
22	5
23	5
24	5
24	5
25	5
26	5
28	5
32	5
34	5
36	5
39	5
39	5
42	5
47	5
48	5
49	5
49	5
49	5
50	5
50	5
55	5
56	5
61	5
65	5
66	5
67	5
69	5
69	5
70	5
71	5
71	5
74	5
74	5
75	5
76	5
79	5
80	5
81	5
81	5
82	5
85	5
87	5
87	5
88	5
89	5
90	5
95	5
96	5
98	5
100	5
100	5
100	5

## Sheet: Male_younger_adults_mascul
Rating	z-BFP
0	-5
0	-5
0	-5
0	-5
1	-5
3	-5
6	-5
7	-5
8	-5
8	-5
9	-5
9	-5
11	-5
14	-5
14	-5
16	-5
17	-5
17	-5
22	-5
23	-5
26	-5
27	-5
29	-5
31	-5
33	-5
34	-5
35	-5
36	-5
36	-5
37	-5
37	-5
39	-5
40	-5
40	-5
41	-5
41	-5
42	-5
42	-5
43	-5
44	-5
46	-5
46	-5
46	-5
47	-5
47	-5
48	-5
50	-5
50	-5
50	-5
50	-5
55	-5
55	-5
56	-5
57	-5
0	-2
0	-2
0	-2
5	-2
8	-2
8	-2
8	-2
10	-2
10	-2
11	-2
11	-2
15	-2
16	-2
16	-2
16	-2
17	-2
18	-2
18	-2
19	-2
19	-2
20	-2
21	-2
22	-2
23	-2
23	-2
24	-2
27	-2
27	-2
27	-2
28	-2
29	-2
32	-2
32	-2
32	-2
33	-2
33	-2
33	-2
34	-2
34	-2
37	-2
37	-2
37	-2
38	-2
40	-2
41	-2
41	-2
41	-2
42	-2
44	-2
45	-2
46	-2
46	-2
50	-2
50	-2
0	0
0	0
0	0
2	0
3	0
5	0
6	0
9	0
9	0
12	0
13	0
15	0
18	0
20	0
22	0
22	0
23	0
23	0
26	0
29	0
29	0
30	0
30	0
31	0
32	0
32	0
32	0
34	0
38	0
38	0
40	0
41	0
41	0
42	0
43	0
44	0
44	0
45	0
45	0
45	0
47	0
48	0
50	0
50	0
50	0
50	0
54	0
56	0
57	0
58	0
59	0
60	0
60	0
62	0
0	2
0	2
0	2
15	2
19	2
25	2
26	2
30	2
30	2
32	2
32	2
34	2
34	2
36	2
36	2
37	2
37	2
39	2
41	2
42	2
44	2
44	2
45	2
47	2
47	2
47	2
50	2
50	2
50	2
50	2
52	2
53	2
54	2
54	2
56	2
57	2
58	2
58	2
58	2
59	2
61	2
62	2
63	2
65	2
68	2
69	2
70	2
70	2
75	2
77	2
78	2
82	2
87	2
93	2
0	5
1	5
4	5
33	5
37	5
47	5
48	5
50	5
50	5
50	5
50	5
54	5
56	5
56	5
57	5
57	5
57	5
57	5
57	5
58	5
58	5
58	5
60	5
60	5
60	5
61	5
61	5
62	5
63	5
63	5
64	5
64	5
64	5
64	5
65	5
68	5
68	5
69	5
69	5
71	5
72	5
73	5
75	5
76	5
81	5
84	5
89	5
91	5
92	5
93	5
94	5
94	5
94	5
98	5

## Sheet: Male_older_adults_mascul
Rating	z-BFP
0	-5
3	-5
7	-5
8	-5
15	-5
17	-5
18	-5
21	-5
24	-5
24	-5
24	-5
25	-5
25	-5
25	-5
27	-5
30	-5
30	-5
44	-5
44	-5
44	-5
50	-5
50	-5
59	-5
62	-5
62	-5
65	-5
70	-5
0	-2
0	-2
6	-2
7	-2
10	-2
11	-2
12	-2
18	-2
23	-2
28	-2
31	-2
31	-2
31	-2
35	-2
35	-2
38	-2
39	-2
40	-2
42	-2
50	-2
50	-2
50	-2
50	-2
61	-2
64	-2
69	-2
71	-2
3	0
7	0
10	0
13	0
16	0
18	0
20	0
26	0
29	0
31	0
31	0
34	0
35	0
39	0
39	0
39	0
40	0
42	0
44	0
45	0
45	0
50	0
50	0
62	0
64	0
68	0
73	0
3	2
11	2
16	2
25	2
30	2
37	2
38	2
39	2
42	2
45	2
46	2
46	2
49	2
50	2
50	2
53	2
54	2
59	2
60	2
61	2
64	2
68	2
70	2
75	2
76	2
77	2
91	2
25	5
27	5
34	5
37	5
40	5
41	5
41	5
50	5
50	5
50	5
56	5
58	5
58	5
58	5
59	5
59	5
60	5
61	5
61	5
63	5
64	5
69	5
76	5
89	5
91	5
93	5
94	5

[truncated: 21 more sheets: Male_adolescents_health, Male_younger_adults_health, Male_older_adults_health, Male_adolescents_attract, Male_younger_adults_attract, Male_older_adults_attract, Female_adolescents_maturity, Female_younger_adults_maturity, Female_older_adults_maturity, Female_adolescents_dominance, Female_younger_adults_dominance, Female_older_adults_dominance, Female_adolescents_mascul, Female_younger_adults_mascul, Female_older_adults_mascul, Female_adolescents_health, Female_younger_adults_health, Female_older_adults_health, Female_adolescents_attract, Female_younger_adults_attract …]
